# Supplementary material for: Behavioral Factors Associated with COVID-19 Risk: A Cross-Sectional Survey in Japan
Source: Int J Environ Res Public Health. 2021 Nov 20;18(22):12184. doi: 10.3390/ijerph182212184 (PMC8625679; doi:10.3390/ijerph182212184)
Supplement: Supplementary file 1 [file ijerph-18-12184-s001.zip]

Archive with 1 entries (1 files):
- ijerph-1445403-supplementary.pdf
